# Supplementary material for: Influence of Molecular Weight and Grafting Density of PEG on the Surface Properties of Polyurethanes and Their Effect on the Viability and Morphology of Fibroblasts and Osteoblasts
Source: Polymers (Basel). 2022 Nov 14;14(22):4912. doi: 10.3390/polym14224912 (PMC9698172; doi:10.3390/polym14224912)
Supplement: Supplementary file 1 [file polymers-14-04912-s001.zip]

Archive with 1 entries (1 files):
- polymers-1952116-supplementary.pdf
